# Supplementary material for: Pelagic Bacteria and Viruses in a High Arctic Region: Environmental Control in the Autumn Period
Source: Biology (Basel). 2022 May 31;11(6):845. doi: 10.3390/biology11060845 (PMC9220044; doi:10.3390/biology11060845)
Supplement: Supplementary file 1 [file biology-11-00845-s001.zip]

Archive with 1 entries (1 files):
- biology-1715159-supplementary.pdf
